# Supplementary material for: Mitochondrial ROS and HIF-1α signaling mediate synaptic plasticity in the critical period
Source: PLoS Biol. 2025 Aug 13;23(8):e3003338. doi: 10.1371/journal.pbio.3003338 (PMC12367176; doi:10.1371/journal.pbio.3003338)
Supplement: S1 Data — (XLSX) [file pbio.3003338.s007.xlsx]

## Sheet: B
CP temperature	25ºC	32ºC
Manipulation (muscle DA1)	ROS sensor	ROS sensor
	1.14875	1.30514
	0.748963	1.09563
	1.19876	1.62837
	0.823994	1.2352
	0.949946	1.30429
	1.09504	1.01453
	0.872982	1.1707
	0.935136	1.14479

## Sheet: D
CP temperature	25ºC	32ºC						25ºC
Manipulation (muscle DA1)	Control	Control	mito-Catalase [GoF]	Prx3 [GoF]	ND75 [RNAi]	AOX [GoF]1	AOX [GoF]2	mito-Catalase [GoF]	Prx3 [GoF]	ND75 [RNAi]	AOX [GoF]1	AOX [GoF]2
	25	33	30	37	20	30	32	26	20	24	24	24
	19	37	27	27	24	38	22	24	21	31	33	33
	28	46	34	32	21	35	26	24	33	28	29	29
	27	38	38	36	37	27	20	27	30	23	27	27
	28	38	36	38	29	24	40	15	35	30	24	24
	25	45	24	40	28	22	22	24	20	22	21	21
	25	39	31	27	22	21	23	19	18	18	22	22
	32	40	38	41	17	18	27	36	26	28	27	27
	33	42	24	26	16	36	26	22	26	26	29	29
	26	46	34	23	19	16	26	26	21	16	19	19
	31	38	38	19	27	30	26	21	28	21	27	27
	31	41	33	22	19	26	19	23	39	26	23	23
	31	41	28	33	27	34	31	30	25	23	30	30
	28	44	25	35	23	26	39	20	26	23	35	35
	29	62	30	22	20	25	29	29	32	23	28	28
	31	41	23	40	30	27	35	20	24	23	36	36
	28	38	24	34	25	30	28	34	19	27	26	26
	33	41	32	28	22	31	22	27	14	21	33	33
	28	42	44	37	31	24	23	31	25	30	24	24
	30	42	40	37	23	21	20	22	30	27	21	21
	28	32	45	36	19	33	23	31	31	22	29	29
	25	45	25	22	19	26	23	27	34	22	31	31
	18	38	25	44	26	20		27	25	23	29	29
	26	58	25	37	21	18		22	28	21	32	32
	23	37	34	22	18	29		36	32	16	26	26
	26	41	30	34	29	22		27	38	27	31	31
	22	30	35	38	20	26		21	29	24	19	19
	26	45	34	38	34	26		24	27	27	25	20
	24	44	55	29	20	23		20	24	16	18	18
	21		40	42	31	31		24	21	23	20	21
	29		32	40	32	24		28	20	25	23	24
	28		19	20	36	28		29	41	22		19
	17		18	36	16	36		30	30	24		25
	20		23	22	17	36		21	30	37		18
	23		21	36	25	31		23	28	24		20
	26		34	34	25	25		29	27	24		23
	25		31	27	33	22		23	20	25
	29		26	33		33		22	39	22
			31	51		22		26	24	25
			38	28		26		25	29	28
			40	29		19		30	17	33
			33	35		30		32	24	23
			46	29		22		31	23	28
			33	21		19		26	29	18
			47	36		22		30	30	44
			32	34		19		27	30	24
			31	41		34		21	25
			30	26		27		34	18
			35	22		29		26	41
			40	46		18		19	32
				35		30		28	26
				19		25		21	42
				44		25		25	39
				22		28		26	28
				34		25		27	33
				38		24		26	25
				23		21		23	39
				19		36		39	33
				25		22		26	36
				28		21		26	31
						27		23	33
						23		17	23
						21		19	24
						26		23	31
								38	21
								25	30
								26	31
								18	27
								35	24
								36

## Sheet: E
CP temperature	25ºC	32ºC						25ºC
Manipulation (muscle DA1)	Control	Control	mito-Catalase [GoF]	Prx3 [GoF]	ND75 [RNAi]	AOX [GoF]1	AOX [GoF]2	mito-Catalase [GoF]	Prx3 [GoF]	ND75 [RNAi]	AOX [GoF]1	AOX [GoF]2
	1.16551	0.444865	0.860126	1.01876	1.19475	1.02251	1.00332	0.806802	1.43491	0.938941	1.19348	1.49118
	1.27721	0.617414	1.1559	0.903565	1.01825	1.09861	1.02397	0.9544	1.42569	0.920032	1.41728	1.19348
	1.08065	0.793367	0.989075	1.17216	1.14344	1.00969	0.904591	0.950671	1.03607	1.01577	1.41087	1.41728
	1.15964	0.693107	1.0082	1.05909	1.14181	0.890225	1.11444	0.875565	1.09348	1.11881	0.927485	1.41087
	1.01617	0.739219	1.05396	0.866977	1.29549	1.01445	1.01381	1.03815	0.727667	1.34553	0.982203	0.927485
	1.1083	0.83697	0.854323	1.0084	1.35031	0.902611	1.01313	0.985228	0.855533	1.05395	1.07452	0.982203
	0.881747	0.829008	0.984675	1.0155	1.22493	0.756852		0.886024	1.35764	1.15782	0.746882	1.07452
	0.812694	0.908297	0.843782		1.31579	1.06818		1.08192	0.979339	1.07953	0.95479	0.746882
	0.75728	0.716737	0.965012		0.734675	1.04549		0.970068	1.13973		0.863075	0.95479
	0.763641	0.901621	0.864367		1.15984	0.96549		0.984952	1.40749		1.2102	0.863075
	1.10874	0.736811	0.872676		1.07335	1.05332		0.857628	1.0205		0.938107	1.19999
	0.969159	0.766474	0.914578		0.970124			0.932034	1.29542		0.790948	1.2102
	0.889765	0.823357	0.766211		1.21269			0.917906	1.19903		1.03902	0.938107
	1.11371	0.649162	1.0932		1.19368			0.993808	0.764855		1.21079	0.790948
	1.03156	0.84842	0.813473		1.14308			0.86452	0.834554		1.18608	1.03902
	0.864222	0.600131	0.950678		1.09721			0.986583	0.643266		0.891119	1.21079
	0.945728	0.720554	1.35033					0.998736	0.730173		0.910643	1.42726
	1.20257	0.764185	1.30352					0.838361				1.30439
	1.14127	0.631561	0.932645					0.845348				1.18608
	1.04303	0.897919	0.892149									0.891119
	0.956206	0.789051	1.10063									0.910643
	0.885742	0.795331	1.10163
	0.825451	0.896467	1.1587
		0.678964	0.954926
		0.806799	1.11438
		0.813338	0.974383
		0.830653	1.27117
			1.52337
			1.08784
			1.07748
			1.31534
			1.40895
			1.37784
			1.34829
			1.02812
			1.39856

## Sheet: F
CP temperature	25ºC	32ºC						25ºC
Manipulation (muscle DA1)	Control	Control	mito-Catalase [GoF]	Prx3 [GoF]	ND75 [RNAi]	AOX [GoF]1	AOX [GoF]2	mito-Catalase [GoF]	Prx3 [GoF]	ND75 [RNAi]	AOX [GoF]1	AOX [GoF]2
	1.43519	0.862887	0.825054	0.908955	0.858818	1.06062	0.973039	0.799487	1.1754	0.938941	1.38632	1.67909
	1.55495	0.94714	1.00062	0.851756	0.788025	1.10676	1.03488	0.974964	1.15383	0.920032	1.46922	1.38632
	1.01742	0.841177	1.03515	1.07516	0.792801	1.173	0.955863	0.889438	0.936129	1.01577	1.53063	1.46922
	0.969246	1.0438	0.909029	0.862683	0.779517	0.994873	1.11851	0.7315	0.854542	1.11881	1.07412	1.53063
	1.02401	1.27446	0.843463	0.822106	1.02689	1.00027	1.16074	1.07729	0.669017	1.34553	0.98951	1.07412
	1.0469	0.959969	0.879949	0.885263	0.96615	0.876413	1.09565	1.0559	0.71238	1.05395	1.05756	0.98951
	0.739692	0.946703	0.989216	0.772062	1.02482	0.93839		0.874965	1.21672	1.15782	0.856191	1.05756
	0.908216	1.36375	1.06169		0.912736	0.946056		1.1997	1.00434	1.07953	1.03733	0.856191
	0.662164	1.37566	0.956513		0.846335	0.971159		1.04888	0.742047		0.928817	1.03733
	0.575889	0.88251	0.973741		0.811567	0.997871		0.897969	0.866905		1.21948	0.928817
	1.26494	0.986978	0.842926		0.876673	1.04929		1.00364	1.02391		0.913197	1.61934
	1.01161	0.883956	0.782177		0.870027			1.09772	1.13887		0.826955	1.21948
	0.890089	1.19334	0.758543		0.97375			0.685421	0.81641		0.900023	0.913197
	1.14634	1.00616	0.866957		0.944536			0.731802	0.578124		1.30848	0.826955
	0.931148	0.91995	1.05144					0.81981	0.71858		1.50747	0.900023
	0.822196	0.776794	1.08772					0.831343	0.630874		0.737875	1.30848
	1.04097	0.831021	0.769131					0.750963	0.574689		0.717831	1.7098
	1.23026	0.838637	0.842391					0.68476				1.51961
	1.12401	0.799418	0.844286					0.706483				1.50747
	0.941081	0.877573	0.955196									0.737875
	0.72622	0.874934	0.886301									0.717831
	1.00724	1.05069	0.924639
	0.930223	0.88178	1.03946
		0.987648	1.11561
		0.778409	1.00509
		0.883549	1.02319
		0.843842	0.885736
			0.7776
			0.761821
			0.821902
			0.741965
			0.703357
			0.776334
			0.670363
			0.725525
			0.700089
