# Supplementary material for: Mitochondrial ROS and HIF-1α signaling mediate synaptic plasticity in the critical period
Source: PLoS Biol. 2025 Aug 13;23(8):e3003338. doi: 10.1371/journal.pbio.3003338 (PMC12367176; doi:10.1371/journal.pbio.3003338)
Supplement: S2 Data — (XLSX) [file pbio.3003338.s008.xlsx]

## Sheet: C
CP temperature	25ºC	32ºC	25ºC
Manipulation (muscle DA1)	Control	Control	Ndi1 [GoF]
	27	33	26
	29	37	31
	17	46	32
	24	38	35
	28	38	25
	17	45	31
	29	39	35
	30	40	31
	23	42	45
	19	46	26
	26	38	29
	25	41	25
	14	41	23
	25	44	29
	36	62	32
	21	41	29
	22	38	27
	18	41	38
	21	42	46
	28	42	36
	21	32	38
	25	45	30
	19	38	28
	29	58	43
	28	37	36
	22	41	47
	26	30	20
	25	45	37
	20	44	29
	26		45
	31		40
	24		46
	36		31
	23		31
	19		27
	22		34
	36		51
	23		34
	25		30
	24		42
	21		57
	27		30
	20		37
	18		46
	19		34
	26		30
	18		30
	29		40
	31		33
	23		50
	27		30
	20		23
	25		42
	17		49
	22		24
	22		42
	25		23
	15		32
	28		38
	25		60
	20		28
			45
			36
			33
			53
			31
			36
			40
			36
			27
			49

## Sheet: D
CP temperature	25ºC	32ºC	25ºC
Manipulation (muscle DA1)	Control	Control	Ndi1 [GoF]
	0.980324	0.444865	0.716942
	0.884307	0.617414	0.803655
	0.793367	0.793367	0.746337
	1.19842	0.693107	0.760729
	1.11439	1.00417	0.894108
	1.01997	0.739219	0.822782
	1.31249	0.83697	0.666954
	0.882575	0.928377	0.980532
	0.988924	0.829008	0.829658
	0.974702	0.908297	0.924626
	0.908297	0.716737	0.979398
	0.716737	0.901621	0.695776
	0.736811	0.736811	0.80495
	0.766474	0.766474
	0.823357	0.823357
	0.84842	0.649162
	1.03665	0.84842
		1.03665
		0.600131
		0.720554
		0.764185
		0.631561
		0.897919
		0.789051
		0.795331
		0.896467
		0.678964
		0.806799
		0.813338
		0.830653

## Sheet: E
CP temperature	25ºC	32ºC	25ºC
Manipulation (muscle DA1)	Control	Control	Ndi1 [GoF]
	1.04326	1.0438	0.838061
	1.03708	1.27446	1.08916
	1.0066	0.959969	1.1147
	1.06756	0.946703	1.01422
	0.929572	1.36375	0.834313
	1.07087	1.37566	0.871612
	1.03033	1.20707	0.790007
	1.05742	1.29739	1.18194
	1.13017	1.27033	0.936861
	1.13288	1.55622
	0.934706	1.15374
	0.96193	1.07933
	0.901796	1.45155
		1.40614
		1.18554
		1.06018
		1.04201
		0.961688
		1.03122
		1.16775
		0.999009
		0.944279
