# Supplementary material for: Mitochondrial ROS and HIF-1α signaling mediate synaptic plasticity in the critical period
Source: PLoS Biol. 2025 Aug 13;23(8):e3003338. doi: 10.1371/journal.pbio.3003338 (PMC12367176; doi:10.1371/journal.pbio.3003338)
Supplement: S3 Data — (XLSX) [file pbio.3003338.s009.xlsx]

## Sheet: B
CP temperature	25ºC	32ºC
Manipulation (motoneuron aCC)	ROS sensor	ROS sensor
	1.03503	3.14582
	1.12425	2.50804
	1.10362	2.72016
	0.937516	2.67097
	0.947792	2.40377
	1.04542	2.44274
	0.933001	1.83853
	0.937142	2.01673
	0.937142	3.31133
	1.0167	2.80382
	0.886865	2.26541
	0.88863	2.31775
	0.963954	2.52883
	1.10322	2.71131
		2.96276
		2.56882
		2.53844
		2.65584
		2.37495
		2.51853

## Sheet: D
CP temperature	25ºC	32ºC		25ºC	32ºC
Manipulation (motoneuron aCC)	Control	Control	AOX [GoF]2	Ndi1 [GoF]	Ndi1 [GoF]
	20	32	28	25	44
	21	61	19	55	38
	21	30	22	40	46
	27	47	18	56	38
	18	43	33	36	48
	28	28	22	41	35
	21	37	27	38	44
	20	50	28	49	40
	22	54	29	25	31
	22	28	32	46	39
	31	31	23	52	46
	22	42	23	38	37
	24	56	32	47	51
	18	36	31	42	50
	21	47	30	44	41
	22	33	25	37	45
	30	39	23	25	36
	20	41	26	30	45
	24	40	32	37	32
	22	36	30	35	36
	24	68	26	26	43
	25	38	34	44	55
	28	29	31	33	39
	24	37	30	38	31
	24	50	26	36	39
	34	47	22	38	41
	23	28	27	41	48
	33	34	30	37	34
	25	46	22	36	40
	19	31	20	30	36
	23		23	31	33
	25			33
	20			29
				37
				29
				49
				50
				51
				28
				30
				29
				52
				36
				39
				33

## Sheet: E
CP temperature	25ºC	32ºC		25ºC	32ºC
Manipulation (motoneuron aCC)	Control	Control	AOX [GoF]2	Ndi1 [GoF]	Ndi1 [GoF]
	265	289	258	408	289
	296	337	237	366	320
	246	333	310	406	310
	232	358	275	426	268
	259	226	293	378	334
	196	413	279	293	245
	231	344	225	348	381
	295	278	230	307	437
	298	307	241	360	396
	247	331	243	362	386
	280	274	217	227	454
	267	267	186	381	384
	313	289	215	309	353
	231	206	216	426	350
	282	487	197	481	336
	242	270	227	308	259
	263	283	278	325	418
		280	261	410	396
		385	258	319	310
		388	243	311	395
		428	251	272	450
			196
			196
			301
			245
			278

## Sheet: F
CP temperature	25ºC	32ºC		25ºC
Manipulation (motoneuron aCC)	Control	Control	AOX [GoF]2	Ndi1 [GoF]
	345.676	387.762	300.788	351.623
	352.582	492.609	288.071	487.067
	288.222	412.852	341.595	461.005
	295.821	439.998	343.956	428.513
	354.148	321.85	380.308	563.692
	269.122	520.906	314.972	527.015
	305.089	323.596	244.554	338.002
	431.293	388.511	314.1	401.653
	435.966	424.55	388.421	348.54
	293.69	560.589	292.766	380.956
	357.742	345.347	285.937	583.628
	320.543	380.379	234.875	323.899
	375.585	327.154	277.003	470.135
	274.975	550.827	296.694	412.725
	333.354	330.401	234.336	590.437
	275.797	363.846	252.101	486.787
	306.603	518.076	359.334	340.487
		578.337	305.243	379.98
			339.027	456.254
			236.441	396.579
			254.283	318.653
			275.206
			254.129
			303.292
			295.128
			339.746

## Sheet: G
CP temperature	25ºC	32ºC		25ºC
Manipulation (motoneuron aCC)	Control	Control	AOX [GoF]2	Ndi1 [GoF]
	0.766614	0.745303	0.857747	0.858875
	0.839521	0.684113	0.822714	0.837668
	0.853509	0.806584	0.907507	0.793917
	0.784258	0.81364	0.799521	0.947462
	0.731333	0.70219	0.770428	0.755732
	0.728294	0.660388	0.885793	0.717248
	0.757156	0.859096	0.920042	0.866858
	0.68399	0.790196	0.732251	0.86642
	0.68354	0.779649	0.620461	0.880817
	0.841023	0.92651	0.830014	0.94499
	0.782687	0.773135	0.758908	0.620258
	0.832962	0.759769	0.791911	0.700835
	0.833367	0.629673	0.776165	0.810405
	0.840076	0.884125	0.728023	0.748683
	0.845948	0.817189	0.840673	0.890865
	0.877457	0.777802	0.900433	0.988112
	0.857787	0.743134	0.773653	0.904586
		0.670889	0.855056	0.855309
			0.761001	0.898621
			1.02774	0.804379
			0.987089	0.853593
			0.712194
			0.771262
			0.992443
			0.830148
			0.818258
