# Supplementary material for: Mitochondrial ROS and HIF-1α signaling mediate synaptic plasticity in the critical period
Source: PLoS Biol. 2025 Aug 13;23(8):e3003338. doi: 10.1371/journal.pbio.3003338 (PMC12367176; doi:10.1371/journal.pbio.3003338)
Supplement: S4 Data — (XLSX) [file pbio.3003338.s010.xlsx]

## Sheet: D
CP temperature	25ºC	32ºC		25ºC
Manipulation (muscle DA1)	Control	Control	Hif1-α [RNAi]	Hif1-α [GoF]	PHD [RNAi]	VHL [RNAi]	Ndi1 [GoF] + Hif1-α [RNAi]
	28	50	29	35	58	38	25
	26	45	19	49	48	27	27
	29	33	29	39	46	46	27
	26	34	31	37	45	32	27
	25	52	25	35	42	27	23
	23	35	31	31	41	33	28
	20	28	33	35	28	37	26
	22	31	20	36	35	24	23
	27	45	34	51	26	25	28
	31	33	29	36	43	26	23
	27	42	23	37	38	26	20
	28	49	33	49	38	44	20
	22	32	27	44	44	36	24
	25	35	31	38	38	37	30
	24	33	18	33	44	33	24
	21	35	38	32	31	45	33
	19	34	22	35	34	36	29
	24	31	30	33	32	32	27
	21	33	24	44	37	36	27
	34	41	35	30	36	31	20
	32	40	34	44	38	37	17
	20	34	32	43	49	30	27
	27	50	31	28	39	36	23
	22	38	29	43	40	30	27
	26	35	29	43	31	52	35
	21	36	27	47	39	32	25
	23	41	33	38	55	30	33
	22	41	34	33	33	47	28
	26	37	28	44	42	32	30
	31	34	28	33	29	26	21
	29	40	32	33	36	36	23
	24	44	31	37	40	40	33
	24	34	34	34	41	35	33
	21	35	27	48	28	44	32
	26	45	20	41	45	37	33
	26	31		36	45	30	28
	31	53		31	45	37	23
	25	45		43	49	34	34
	29	43		54	52	38	16
	24	40		34	35	25	18
	33	35		51	41	30	20
	20	39		40	53	31	27
	25	45		35	54	31	26
	25	42		35	53	33	36
	33	36		42	33	35	24
	26	35		38	26	34	28
	22	48			33	29	23
	27	31			48	48	23
	28	26			43	33	26
	25	46			48	34	30
	25	44			36	37	27
	24	40			49	47	28
	26	37			45	31	27
	34	40			29	48	21
	26	45			36	21	31
	26	35			38	42	23
	26	38			37	51
		48			50	27
		35			37	38
		36			43	42
		37			46	25
		30			43	27
		32			44	35
		37			42	29
		58			44	32
					46	28
					39	27
						28
						48
						35
						30

## Sheet: E
CP temperature	25ºC	32ºC		25ºC
Manipulation (muscle DA1)	Control	Control	Hif1-α [RNAi]	Hif1-α [GoF]	PHD [RNAi]	VHL [RNAi]	Ndi1 [GoF] + Hif1-α [RNAi]
	1.09741	0.444865	0.830773	0.880955	0.587141	0.845469	0.988537
	1.27188	0.617414	0.956207	0.874061	0.582569	0.721023	0.966868
	0.961484	0.793367	1.00155	0.817344	0.748205	0.895824	1.10228
	0.945971	0.693107	0.800222	0.919786	1.05988	0.881505	1.09563
	0.912612	1.00417	0.902002	0.868452	0.613966	0.88825	1.14978
	0.942392	1.21804	1.03845	0.889742	0.72733	0.797304	1.14069
	1.15475	0.739219	1.05099	0.85339	0.566518	0.597334	1.1836
	1.27302	0.83697	1.05736	0.797698	0.574629	0.907015	1.22189
	0.889352	0.928377	1.06892	0.724314	0.703546	0.810371	1.31614
	0.883837	0.829008	0.947596	0.700739	0.649092	0.85058	1.02582
	0.889554	0.908297	1.08983	0.706625	0.884154	0.826918	0.946357
	0.922374	0.716737	1.15024	1.07129	0.580753	0.829422	1.14605
	1.11165	0.901621	0.972125	0.905558	0.655534	0.87325	1.11674
	0.844236	0.736811	1.04144	1.18078	0.682177	0.838896	1.19875
	0.982743	0.766474	0.875513	1.0892	0.831735	0.851897	1.12484
	0.986054	0.823357	0.990713	0.91773	0.608296	0.651138	0.996894
	0.930683	0.649162	0.856387	0.709765	1.01882	0.722783	1.06327
	0.968251	0.84842	1.08172	0.782421	0.548509		1.13557
	1.00521	1.03665	1.00714		0.680869
	0.820708	0.600131
	0.836548	0.720554
	1.12842	0.764185
	1.24086	0.631561
		0.897919
		0.789051
		0.795331
		0.896467
		0.678964
		0.806799
		0.813338
		0.830653
