# Supplementary material for: Mitochondrial ROS and HIF-1α signaling mediate synaptic plasticity in the critical period
Source: PLoS Biol. 2025 Aug 13;23(8):e3003338. doi: 10.1371/journal.pbio.3003338 (PMC12367176; doi:10.1371/journal.pbio.3003338)
Supplement: S5 Data — (XLSX) [file pbio.3003338.s011.xlsx]

## Sheet: D
CP temperature	25ºC	32ºC		25ºC
Manipulation (motoneuron aCC)	Control	Control	Hif1-α [RNAi]	Hif1-α [GoF] + VHL [RNAi]	Ndi1 [GoF] + Hif1-α [RNAi]
	32	42	27	49	27
	24	44	22	35	22
	22	45	29	55	29
	30	40	26	41	30
	26	29	34	32	25
	23	42	27	46	30
	28	44	32	47	28
	27	25	33	37	24
	25	50	30	42	34
	20	52	32	39	26
	23	49	35	34	25
	28	39	28	37	32
	21	31	28	65	33
	29	61	31	30	31
	33	35	35	30	22
	24	27	31	36	36
	31	45	32	31	27
	22	42	28	45	20
	19	41	23	41	21
	31	43	28	32	26
	35	48	27	41	31
	33	46	27	36	31
	32	38	31	32	29
	35	44	33	43	24
	36	45	24	28	19
	18	40	34	32	30
	31	39	24	46	38
	30	48	29	34	32
	26	47	42	35	35
	27	37	26	53	27
	34	41	21	25	27
	24	40	32	48	28
	23		37	49	26
	33		22	55	22
	30		33	39	35
	33		30		28
	27		29		27
	26		30		20
	27		27		23
	35		37		29
	18		24		23
	32		36		28
	34		24		34
	31		29		33
	25		25		38
	28		27		33
	22		40		24
	30		30		26
	23		28
	27		32
			24
			31
			28
			36
			25
			29
			21
			33
			31
			43
			27
			23
			43
			23

## Sheet: E
CP temperature	25ºC	32ºC		25ºC
Manipulation (motoneuron aCC)	Control	Control	Hif1-α [RNAi]	Hif1-α [GoF] + VHL [RNAi]	Ndi1 [GoF] + Hif1-α [RNAi]
	236	355	268	285	256
	393	429	364	332	273
	324	433	308	392	276
	276	297	352	325	229
	302	430	335	321	236
	247	422	270	438	319
	282	385	217	370	284
	270	432	290	340	307
	251	497	273	321	354
	207	368	283	382	350
	238	449	193	481	290
	270	409	299	429	219
	287	363	328	357	249
	261	340	317	303	325
	170	381	215		266
	238	416	308		248
	328	404	289
	285	259	235
	346	233
	239	346
		363
		390
		462
		487

## Sheet: G
CP temperature	25ºC	32ºC		25ºC
Manipulation (motoneuron aCC)	Control	Control	AOX [GoF]2	Hif1-α[GoF] + VHL [RNAi]
	17.93	22.23	29.5	35.2
	23.2	24.83	23.8	38.3
	26.3	29.6	22.83	35.67
	25.03	27.43	20.43	29.6
	19.97	19.8	21.77	21.73
	9.43	21.13	20.57	22
	29.97	22.63	25.9	19.73
	21.83	23.07	20	28.87
	26.8	31.47	15.43	25.77
		26.9	18.07	16.17
		12.4	17.53

## Sheet: H
CP temperature	25ºC	32ºC		25ºC
Manipulation (motoneuron aCC)	Control	Control	AOX [GoF]2	Hif1-α[GoF] + VHL [RNAi]
	-57	-63	-55	-51
	-54	-52	-56	-51
	-49	-50	-50	-49
	-55	-43	-42	-54
	-49	-60	-44	-54
	-46	-43	-51	-49
	-52	-55	-60	-59
	-53	-53	-59	-40
	-43	-57	-55	-52
		-59	-56	-40
		-49	-59

## Sheet: I
CP temperature	25ºC	32ºC		25ºC
Manipulation (motoneuron aCC)	Control	Control	AOX [GoF]2	Hif1-α[GoF] + VHL [RNAi]
	8.19	19.95	12.42	9.06
	12.45	10.07	6.81	6.81
	6.87	9.14	6.64	9.53
	11.26	6.53	9.78	6.41
	8.52	7.3	6.23	8.24
	9.31	5.31	8.39	9.5
	16.85	7.63	12.36	6.26
	7.93	9.53	14.42	8.03
	7.43	7.31	3.88	7.22
		12.61	6.44	12.76
		13.81	4.73

## Sheet: J
CP temperature	25ºC	32ºC		25ºC
Manipulation (motoneuron aCC)	Control	Control	AOX [GoF]2	Hif1-α[GoF] + VHL [RNAi]
	1.29	2.17	2.16	1.47
	1.45	2.27	1.31	2.08
	2.6	1.18	1.28	1.56
	1.28	1.84	1.77	1.32
	1.68	2.47	2.2	1.52
	1.22	1.51	1.6	1.5
	1.48	2	5.96	3.98
	1.97	2.05	1.16	1.19
	1.98	1.99	1.87	1.39
		1.61	1.79	2.6
		1.62	2.09

## Sheet: K
CP temperature	25ºC	32ºC				25ºC
Manipulation (CNS)	Control	Control	AOX [GoF]1	AOX [GoF]2	Hif1-α [RNAi]	Ndi1 [GoF]	VHL [RNAi]
	0.838137	0.978504	0.765569	0.977936	0.850594	0.351874	0.720391
	1.15345	0.531056	0.749677	0.999498	0.834327	0.31678	0.645672
	0.977736	0.984266	0.873161	0.892928	0.607373	0.357485	0.721545
	0.712725	0.647813	1.12604	0.687274	0.541638	0.433408	0.706153
	0.84159	0.297329	1.12531	0.97449	1.12202	0.777465	0.696248
	0.93981	0.430276	0.645254	0.783962	0.744767	0.953369	0.747349
	0.776786	0.362483	0.657993	1.0206	1.14632	0.461255	0.58375
	0.819175	0.759758	0.979691	0.963306	1.05258	0.569443	0.70474
	0.92524	0.693901	0.831394	0.839768	0.615351	0.886074	0.792574
	0.934229	0.39608	0.918596	0.792521	0.877884	0.707067	0.617348
	0.853261	0.450919	0.648219	0.905018	0.722599	1.15578	0.579849
	0.868355	0.799644	0.864349	1.14012	0.778409	0.60905	0.972237
	0.631141	0.25001	0.919316	1.30403	0.867249	0.433006	0.67363
	0.713707	0.722728	0.689797	0.891007	0.71823	0.819019	0.580009
	0.692709	0.692877	0.838377	0.909986	0.667111	0.752566	0.505682
	0.986822	0.635902	0.944242	0.88487	0.878669	0.248138	0.600329
	1.2097	0.62681	1.00962	0.860029	0.858609	0.388038	0.715698
	0.803655	0.786002	0.829621	0.75961	1.15565	0.318394	0.860191
	0.968882	0.306814		1.1843	0.556259	0.583661	0.554644
	1.27752	0.380759		0.811806	0.876106	0.831271	0.61186
	0.551907	0.662196		0.599914	0.773081	0.47169	0.637145
	0.40138			0.649119	0.788356	0.413344
	0.977945			0.730748	0.825243	0.595113
	1.21155			0.602934	0.78198	0.505707
	0.832442			1.08044	0.823846	0.562536
	1.12531			0.968393	0.848417	0.304077
	1.12523			0.670287	0.7614	0.708916
	0.912741			1.1739	0.810986	0.836287
	0.707979			0.86502	1.27298
					1.01618
					0.803451
