# Supplementary material for: Mitochondrial ROS and HIF-1α signaling mediate synaptic plasticity in the critical period
Source: PLoS Biol. 2025 Aug 13;23(8):e3003338. doi: 10.1371/journal.pbio.3003338 (PMC12367176; doi:10.1371/journal.pbio.3003338)
Supplement: S6 Data — (XLSX) [file pbio.3003338.s012.xlsx]

## Sheet: A
CP temperature	25ºC	32ºC			25ºC	32ºC
Manipulation (UAS x wild typpe)	Control	Control	AOX [GoF]1	AOX [GoF]2	NDI1 [GoF]	Hif1-α [GoF] + VHL [RNAi]	Hif1-α [RNAi]
	21	42	42	42	29	25	48
	23	42	44	42	23	29	47
	21	39	35	40	19	19	36
	27	51	43	42	24	26	47
	28	38	41	41	25	31	35
	35	42	39	41	16	19	45
	33	50	33	41	21	27	43
	32	41	43	42	23	26	40
	28	39	33	38	17	24	44
	27	47	33	41	27	18	45
	25	37	40	39	24	24	36
	32	39	44	40	28	25	43
	32	37	50	45	22	28	39
	27	39	38	41	28	22	42
	26	47	41	40	26	30	38
	25	33	39	41	23	27	40
	25	46	33	41	20	34	41
	28	41	45	40	24	28	42
	14	48	43	38	29	23	40
	33	41	42	44	21	34	49
	17	37	44	43	28	30	41
	18	36	31	40	19	27	35
	21	51	45	32	36	23	42
	25	38	51	49	24	23	44
	24	44	49	44	26	20	40
	18	42	54	38	27	20	40
	24	52	43	46	18	32	40
	25	42	48	48	18	28	37
	28	39	35	38	21	35	39
	20	38	36	41	26	22	43
	22	41	34	41	26	23	51
	33	37	47	42	30	29	43
	20	35	33	44	25	24	38
	26	44	42	39	35	19	42
	27	40	60	42	24	15	38
	26	41	42	44	28	22	44
	17	45	39	41	22	30	49
	28	53	43	44	27	25	48
	28	44	39	47	23	23	45
	26	36	39	39	25	22	37
	22	43	56	38	26	25	42
	17	41	34	45	28	20	43
	18	42	45	38	33	29	45
	29	44	45	40	28	20	41
	30	41	40	44	28	38	39
	28	42	62	42	22	30	37
	22	40	39	44	26	21	38
	30	40	34	41	24	27	41
	33	41	43	47	23		41
	21	42	43	44	20		41
	22	42	38	44	32		42
	25	43	30	38	27		45
	27	44	39	39	28		46
	27	45	33	41	24		41
	24	41	39	41	27		38
	25	38	56	38	28		35
	25	43	56	41	25		37
	23	39	47	41	27		43
	19	49	51	37	23		42
	21	45	32	39	21		44
	25	38	43	38	22		42
	28	45	37	41	32		38
	22	47	45	38	23		38
	30	41	31	40	33		39
	27	41	31	44	25		51
	25	42	26	41	26		43
	29	35					43
	19	40					36
	26	41					38
	31	36					39
	19	44					38
	22	36					38

## Sheet: B
CP temperature	25ºC	32ºC			25ºC	32ºC
Manipulation (UAS x wild typpe)	Control	Control	AOX [GoF]1	AOX [GoF]2	NDI1 [GoF]	Hif1-α [GoF] + VHL [RNAi]	Hif1-α [RNAi]
	0.982312	0.505651	0.506556	0.428588	0.982276	0.898112	0.70662
	0.803107	0.49639	0.427942	0.394977	0.843187	1.02039	0.513099
	1.21361	0.53316	0.571077	0.341929	1.24183	0.768708	0.539149
	1.18217	0.409624	0.68902	0.332184	1.11358	0.881116	0.618484
	1.69406	0.502492	0.73202	0.545286	1.00792	1.00668	0.689582
	1.16614	0.629472	0.573673	0.592716	1.31561	0.817289	0.650957
	0.786763	0.588465	0.515552	0.604783	0.799659	0.71916	0.587687
	1.00501	0.476756	0.511273	0.730764	0.970517	0.957765	0.629554
	0.621018	0.564573	0.728318	0.655691	1.39575	0.956758	0.568846
	0.664447	0.416588	0.772005	0.760364	1.52005	0.855716	0.612954
	0.68176	0.393003	0.655524	0.540704	1.58958	1.13569	0.633537
	0.824437	0.404108	0.8933	0.426187	1.25467	0.732968	0.776277
	0.848125	0.699102	0.543863	0.41602	0.837198	1.0579	0.753127
	0.904426	0.519717	0.722078	0.395453	0.897833	1.04997	0.457643
	1.64021	0.624621	0.587609	0.424598	0.708591	1.1696	0.475516
	0.98241	0.568824	0.821511	0.446902	1.11451	0.959224	0.534688
