# Supplementary material for: Mitochondrial ROS and HIF-1α signaling mediate synaptic plasticity in the critical period
Source: PLoS Biol. 2025 Aug 13;23(8):e3003338. doi: 10.1371/journal.pbio.3003338 (PMC12367176; doi:10.1371/journal.pbio.3003338)
Supplement: S7 Data — (XLSX) [file pbio.3003338.s013.xlsx]

## Sheet: B
CP temperature	25ºC	32ºC		25ºC
Manipulation (motoneuron aCC)	Control	Control	AOX [GoF]2	Ndi1 [GoF]
	0.794951	0.549503	0.754128	0.764951
	0.691585	0.548381	0.563528	0.757324
	1.38888	0.617193	0.542887	0.711111
	1.17988	0.773885	0.553386	0.96585
	1.11167	0.945105	0.580649	0.834325
	1.13906	0.667355	0.550879	1.05835
	0.752367	0.968107	0.61874	1.15021
	0.916232	0.489556	0.701943	1.29597
	0.816458	0.677502	0.554041	1.70768
	1.24956	0.582614	0.505341	1.62272
	0.994524	0.780426	0.497198	1.0505
	0.96483	0.691607	0.669448	1.04332
		0.864773	0.454925	1.10693
		0.920202	0.51926	1.01713
		0.620601		0.982995
		0.468304		0.811033
				1.24524
				0.922713
				0.836602
				1.12473
				0.763948
				0.715206
				1.12255
				1.011

## Sheet: D
CP temperature	25ºC	32ºC		25ºC
Manipulation (muscle DA1)	Control	Control	AOX [GoF]2	Ndi1 [GoF]
	269	383	269	338
	269	333	269	312
	225	371	225	320
	246	355	246	358
	227	370	227	429
	231	410	231	495
	177	398	177	350
	170	330	170	334
	205	324	205	256
	229	302	229	307
	235	423	235	390
	254	270	254	381
	242	375	242	268
	275	356	275	265
	228	480	228	332
	226	259	226	297
	259		259
	191		191
	313		113
	332		332
	358		258
