# Supplementary material for: Mitochondrial ROS and HIF-1α signaling mediate synaptic plasticity in the critical period
Source: PLoS Biol. 2025 Aug 13;23(8):e3003338. doi: 10.1371/journal.pbio.3003338 (PMC12367176; doi:10.1371/journal.pbio.3003338)
Supplement: S8 Data — (XLSX) [file pbio.3003338.s014.xlsx]

## Sheet: C
Auxin	Auxin during CP			Auxin during L1
Manipulation (motoneuron aCC)	Control	Ndi1 [GoF]	Hif1-α [GoF] + VHL [RNAi]	Control	Ndi1 [GoF]	Hif1-α [GoF] + VHL [RNAi]
	16	35	45	27	40	21
	25	34	34	29	32	21
	21	42	25	17	23	21
	26	61	39	24	33	27
	34	35	30	28	25	30
	32	26	38	17	29	24
	24	42	47	29	25	41
	30	29	41	30	22	28
	22	50	43	23	21	24
	27	44	40	19	27	23
	24	43	40	26	16	31
	22	45	36	25	24	23
	23	39	39	14	26	27
	23	36	47	25	25	28
	26	35	35	36	26	27
	30	41	32	21	26	21
	20	39	34	22	29	21
	26	40	34	18	24	30
	24	56	41	21	23	25
	30	45	27	28	23	32
	23	42	32	21	19	23
	22	43	50	25	31	19
	26	45	35	19	28	24
	38	47	42	29	32	28
	21	42	52	28	24	22
	28	35	40	22	20	26
	26	33	37	26	29	32
	24	38	32	25	31	33
	27	40	39	20	29	25
	29	42	52	26	19	29
	30	33	43	31	33	28
	31		38	24	36	21
	23		31	36	26	21
	31		38	23	31	26
	24		43	19	33	24
	27		25	22	24	25
	30		33	36	25	17
	22		48	23	25	29
	24		37	25	22	22
	31		34	24	28	34
	27		33	21	26	24
	30		29	27	31	29
	19		35	20	33	35
	27		30	18	24	21
	32		43	19	25	29
	32		28	26	25	34
	25		52	18	22	33
	30		56	29	28
				31
				23
				27
				20
				25
				17
				22
				22
				25
				15
				28
				25
				20

## Sheet: D
Auxin	Auxin during CP			Auxin during L1
Manipulation (motoneuron aCC)	Control	Ndi1 [GoF]	Hif1-α [GoF] + VHL [RNAi]	Control	Ndi1 [GoF]	Hif1-α [GoF] + VHL [RNAi]
	290	301	344	323	259	329
	225	401	394	318	360	172
	239	393	291	294	239	240
	297	320	281	277	261	326
	347	443	343	361	257	319
	264	454	332	262	242	316
	265	329	349	330	302	186
	286	445	517	308	339	263
	295	366	375	282	262	210
	360	367	362	258	229	303
	227	395	395	259	309	423
	222	295	347	270	215	254
	261	396	408	305	294
	264	293	395		266
	277		325		146
	312		338		332
