# Supplementary material for: Mitochondrial ROS and HIF-1α signaling mediate synaptic plasticity in the critical period
Source: PLoS Biol. 2025 Aug 13;23(8):e3003338. doi: 10.1371/journal.pbio.3003338 (PMC12367176; doi:10.1371/journal.pbio.3003338)
Supplement: S9 Data — (XLSX) [file pbio.3003338.s015.xlsx]

## Sheet: B
CP temperature	25ºC	32ºC				25ºC
Manipulation (CNS)	Control	Control	AOX [GoF]1	AOX [GoF]2	Hif1-α [RNAi]	Ndi1 [GoF]
	0.803361	0.730537	0.658338	0.784858	0.667111	1.14949
	0.89366	0.711715	1.01152	0.674574	0.678669	0.908903
	0.728498	0.435081	0.711503	0.778781	0.758609	0.723132
	0.869736	0.990457	0.635697	0.927473	0.556259	1.00204
	1.03876	0.838687	0.836566	0.7022	0.479717	0.917267
	0.925293	1.11209	0.884995	0.79229	0.776106	0.85445
	0.874938	1.14982	0.913628	0.64319	0.773081	0.97123
	0.882833	0.493788	0.381952	0.612645	0.788356	1.04837
	1.00259	0.966066	0.64716	0.50601	0.725243	0.816201
	0.702264	0.856056	0.810286	0.888701	0.68198	1.12892
	0.73626	1.01975	0.745593	0.534295	0.723846	0.902557
	0.861644	0.432454	1.11976	0.835876	0.748417	0.70226
	0.757577	0.417176	0.728554	0.930856	0.7614	0.547628
	0.951232	0.769987	0.765819	0.49861	0.710986	1.0183
	0.702264	1.10506	0.390419	0.819202	0.703451	0.661755
	0.73626	1.02145	0.647616	0.674187	0.618986	0.599958
	0.861644	0.331504	0.937238		0.635725	1.04509
	0.951232	0.484945	0.684897		0.405935	0.912178
	0.695151	0.965982	0.60901		0.614883	0.880965
	0.87631	0.854435	0.405288		0.805705	1.00951
	0.847182	0.432759	0.532064		0.531486	0.723885
	0.919812	0.39772	0.325479		0.456936	1.03774
	1.1365	0.547115	0.87504		0.477499	0.930092
	0.761445	0.609092	0.659001		0.700254	0.93142
	1.00621	0.501658	0.447308		0.862848	0.936898
	0.934483	0.415277	0.55086		0.868474	1.24888
	1.14438	0.630273	0.27771		0.695156	1.2844
	0.860552	0.334647	0.7461		0.513227	0.680984
	0.896233	0.69721	0.930626		0.668026	0.652445
	0.796799	0.648607	0.996524		0.86989	1.18923
	1.00681	0.869338			0.931797	0.807826
	0.97936	0.631018			0.900642	0.517287
	0.674418	0.384503			0.568336	0.82023
	0.859595	0.91652			0.484483	1.11762
	0.692981	1.02004			0.564297	1.13209
	0.965894	0.431733			1.00215	1.17131
	0.759657	0.665124			0.558303	0.980127
	0.844967	0.273596				0.759545
	0.789041	0.680366				0.899789
	0.66488	0.769512				1.10024
	1.18987					0.868312
	1.20487					0.655752
	0.857127					0.772081
	1.25048					0.966143
	0.911687					1.03375
	1.05506					1.15299
	0.94075					1.15562
	0.921603					0.89696
	0.748271					0.719003
	0.732328					0.783306
	1.06385					0.435882
	1.2591					1.20672
	1.15461					0.916903
	0.905013					0.979203
	1.0864					1.11937
	0.847703					0.646059
						0.96201
						1.09591
						1.07239
						1.03776
						0.630393
						0.450082
