# Supplementary material for: Mitochondrial ROS and HIF-1α signaling mediate synaptic plasticity in the critical period
Source: PLoS Biol. 2025 Aug 13;23(8):e3003338. doi: 10.1371/journal.pbio.3003338 (PMC12367176; doi:10.1371/journal.pbio.3003338)
Supplement: S10 Data — (XLSX) [file pbio.3003338.s016.xlsx]

## Sheet: A
Critical period =	25ºC	25ºC	32ºC	32ºC
Rearing =	25ºC	25ºC	25ºC	25ºC
Assay =	25ºC	32ºC	25ºC	32ºC
	0.839735	0.747916	0.45235	0.855272
	0.674601	1.12703	0.865801	0.787458
	0.772324	0.850976	0.572828	0.748693
	0.822791	1.1544	0.630685	0.822219
	1.02656	0.981014	0.774045	0.914495
	0.945268	0.809419	0.434534	0.586802
	0.883291	1.09649	0.812142	0.790564
	0.91356	1.19192	0.496838	0.76858
	0.924016	0.959314	0.792615	0.91411
	0.771182	1.08873	0.72678	0.777016
	0.825236	1.16408	0.4981	0.916073
	0.804845	0.719561	0.459565	0.829587
	0.914342	0.997151	0.61117	0.909843
	0.955934	1.02289	0.622294	0.72992
	0.884725	0.965992	0.63335	0.901336
	0.994699	1.25356	0.561798	0.809001
	0.895823	1.04598	0.88442	0.841349
	0.697574	1.29384	0.330098	0.832028
	0.627551	1.17233	0.66557	0.887156
	0.500541	1.16923	0.591157	1.06216
	1.14479	1.08586	0.386582	0.993447
	0.700639	1.18187	0.794023	0.88178
	0.794108	0.844691	0.576159	0.470207
	0.798026	1.01838	0.71371	1.00776
	0.579154	0.928732	0.577599	0.861288
	0.877138	0.974209	0.508806	0.964341
	0.523826	0.647096	0.428283	0.855869
	0.607089	1.04618	0.435457
	1.22153	1.24638	0.457886
	0.616193	1.16704	0.740246
	0.905224	0.787879	0.820324
		1.23349	0.940623
		1.11917	0.748448
		1.03761	0.806227
		1.08401	0.833333
		0.8171	0.862398
		1.01498	0.608893
		0.842962	0.539291
		0.923295	0.628931
		0.956408	0.793651
		1.03842	0.784771
		0.824618	0.589606
		0.8856	0.72678
		0.987274	0.44414
		1.13952	0.700302
		1.06494	0.689588
		0.997661	0.714326
		0.785867	0.638077
		0.995993	0.713012
		1.02351	0.483187
		1.15572	0.528911
		0.952969	0.616929
		1.03504	0.612836
		0.905395	0.579873
		0.740009	0.663871
		1.0388	0.566476
		0.932026	0.397338
		0.877034	0.749118
		0.75272	0.840643
		0.965007	0.460248
		0.91888
		0.749251

## Sheet: B
Critical period =	25ºC	25ºC	32ºC	32ºC
Rearing =	25ºC	32ºC	25ºC	32ºC
Assay =	25ºC	32ºC	25ºC	32ºC
	0.620006	1.10373	0.685627	0.660333
	0.698101	0.94692	0.723208	0.462377
	0.97211	0.811182	0.672215	0.58697
	0.973565	0.826215	0.726922	0.931451
	0.967118	0.776228	0.795509	0.622201
	0.796004	0.775413	0.854475	0.949746
	0.875753	1.14643	0.761383	0.652713
	0.671062	0.795341	0.589507	0.818922
	0.588199	0.653758	0.675325	0.941451
	0.796426	0.823348	0.812473	0.641452
	1.00402	0.706272	0.634599	0.432092
	0.742448	0.802504	0.662403	0.604556
	0.976431	0.945484	0.57966	0.912603
	0.589226	1.10708	0.731149	0.615372
	0.527665	0.627757	0.508906	0.80862
	0.789504	1.0156	0.658268	0.548675
	0.863473	1.07311	0.766998	0.734271
	0.889692	0.859438	0.843855	0.879626
	0.939446	0.707654	0.700051	0.424588
	0.81853	0.557489	0.817134	0.52184
	0.567383	0.791535	0.697029	0.758129
	1.11312	0.92667	0.584651	0.699963
	0.865473	0.621528	0.628788	0.705536
	0.833205	1.0983	0.566101	0.758107
	0.776845	0.881097	0.46956	0.64057
	0.897868	0.802904	0.760076	0.787184
	0.788787	0.614825	0.648148	0.637403
	0.576662	1.12868	0.635139	0.71552
	0.798212	0.680896	0.603139	0.403291
	0.293923	0.854613	0.79457	0.506662
	0.860561	0.931022	0.30303	0.506388
	0.690499	0.480729	0.726922	0.506418
	0.940439	0.862745	0.814794	0.834355
	0.732127	0.765876	0.48609	0.53553
	0.744372	1.10234	0.589748	0.697862
	0.755988	1.07262		0.454373
	0.803958			0.871541
	0.887006			1.07631
	0.623459			0.537924
	1.07725			0.690374
	0.733465			0.472435
	0.634496			0.674038
	1.02796			1.0697
	0.837406			0.655746
	0.744401			0.54933
	0.692268			1.12422
	0.548341			0.693733
	0.783594			0.914015
	0.702757			0.278287
	0.677362			0.655889
	0.669486			0.610137
	0.537811			0.96829
	0.748781			0.632971
				0.923876
				0.739774
				0.668804
				0.749633
				0.606448
				0.864549
				0.742033
				0.92491
